# Supplementary material for: Transpedicular injection of rhBMP-2 with β-tricalcium phosphate to reduce the proximal junctional kyphosis after adult spinal deformity correction: preliminary study
Source: Sci Rep. 2024 Mar 20;14:6660. doi: 10.1038/s41598-024-57371-w (PMC10954699; doi:10.1038/s41598-024-57371-w)
Supplement: Supplementary file 1 — Supplementary Information. [file 41598_2024_57371_MOESM1_ESM.xlsx]

## Sheet: Dermographic data
구분	No	수술일	POD 6M CT	Age	Sex	Height	Weight	BMI	BMD (Femur neck)	BMD (Femur total)
실험군	1	2021-12-22		58	2	151.9	42.85	18.571	-1.8	-3.6
	2	2021-10-27		77	2	150.2	58.5	25.9308	-2.1	-0.9
	3	2021-12-13		74	2	150.6	56.8	25.0437	-1	-0.2
	4	2021-12-27		79	1	147.5	66.8	30.7038	-0.3	0.2
	5	2021-11-10		74	2	147.2	66.3	30.5983
	6	2021-10-18		67	2	135.9	42.1	22.7952	-2	-2.2
	7	2022-01-03		66	2	149.9	46.6	20.7388	-2	-1.8
	8	2021-12-06		73	2	148.7	63.6	28.7631	1.1	2.2
	9	2021-11-24		77	2	146.7	58.9	27.3688	-2.7	-1.4
	10	2021-11-17		84	2	148.6	66.5	30.1151	-1.2	-1.1
	11	2022-01-05		82	1	163.6	58.5	21.8569
	12	2021-12-01		79	2	153.7	55.3	23.4087	-0.4	0.5
	13	2021-08-30		79	2	150.9	53.9	23.6707	-2	-1.6
	14	2021-12-15		70	2	155.1	51.9	21.5747	-2.5	-1.2
	15	2021-09-08		69	2	148	50.25	22.941	-0.1	-0.3
	16	2021-10-13		79	2	145.1	56.8	26.9782	-1.5	-1.1
	17	2021-11-22		70	2	155.4	60.1	24.887	0.2	0.1
	18	2021-09-27		67	2	139.4	43.8	22.5397	-2.4	-0.7
	19	2021-10-11	PJF 발생했으며 CT 촬영 안함	80	2	143.7	55.3	26.7801	-3.3	-2.2
	20	2021-11-29		67	1	161	61.2	23.6102	-0.5	0.5
	21	2021-11-03	2022-10-26 예정	78	2	151.8	59.7	25.9078	-2.3	-2.3
	22	2021-11-15		75	2	148.6	46.8	21.1938	-1.7	-0.5
	23	2021-11-08		66	2	154	41.55	17.5198	-2.6	-1.4
	24	2021-09-06		72	2	154.6	61.1	25.5636	-0.1	0.6
	25	2021-10-20		80	2	140	48.2	24.5918	-2.1	-2.1
대조군	26	2021-09-01		82	2	169.8	63.7	22.0935	-0.1	-1.2
	27	2021-08-25		79	2	157	57.8	23.4492	-1.4	-1.8
	28	2021-03-08		74	2	154.5	56.2	23.544	-3	-2.1
	29	2021-02-15		72	2	147.8	49.4	22.614	0.2	-0.3
	30	2021-07-05		64	2	152.3	56.8	24.4877	-1	-2.2
	31	2021-06-30		75	2	146.6	58.1	27.0339	-2	-2.4
	32	2021-03-24		77	2	151.3	68.2	29.7925	-0.3	1
	33	2021-06-16		75	2	139.4	46.45	23.9034	-0.9	-1.9
	34	2021-06-14		80	2	154.2	47.3	19.8926	-2.4	-2.9
	35	2021-05-12		76	2	140.8	48.8	24.6158	-2.7	-2.5
	36	2021-05-31		67	2	156.7	52.3	21.2992	-0.1	-0.4
	37	2021-05-26		60	2	159.5	65.8	25.8645	-0.8	-0.8
	38	2021-05-24		68	2	151	57.6	25.262	-1.8	-2.6
	39	2021-05-12		76	2	140.8	53.3	26.8857	-2.5	-3.8
	40	2021-04-28		80	2	145.2	57.6	27.3205	-1.3	-2.7
	41	2021-04-26		80	2	138.1	46	24.1196	-2	-2.7
	42	2021-04-19		75	2	139.4	48.8	25.1128	-1	-2.2
	43	2021-04-14		75	2	160	65.2	25.4688	-1	-1.3
	44	2021-04-05		74	2	152.8	58	24.8417	-1.3	-2
	45	2021-03-31		76	2	141.5	51.5	25.7214	-1.7	-1.6
	46	2021-03-17		70	1	157	60.7	24.6257	-1.2	-2
	47	2021-03-10		74	2	153.4	63.1	26.8151	-1.6	-2.4
	48	2021-06-28		74	2	152.4	62.6	26.9528	-1.8	-0.1
	49	2020-10-19		72	1	166.6	69.2	24.9319	-2	-2.3
	50	2020-12-30		66	1	176.6	57.9	18.5651	-1.8	-1.2
	51	2020-02-26		83	2	147	66	30.5428	-2.9	-2.8
	52	2020-03-02		69	2	159.4	65.45	25.7592	-1.9	-1.7
	53	2020-03-04		81	2	159.2	57.9	22.8451	-4.3	-4.3
	54	2020-03-09		60	2	158.2	54.8	21.8961	-2	-1.4
	55	2020-03-11		80	2	148.3	55.8	25.3718	-1.5	-1
	56	2020-03-16		77	2	155.3	59.4	24.6288	-0.8	-0.1
	57	2020-03-30		71	2	154	53.7	22.6429	-2.5	-1.9
	58	2020-04-13		56	2	159.2	58.2	22.9634	-0.9	-0.6
	59	2020-04-20		75	1	167.7	85.1	30.2596	0.1	0.2
	60	2020-04-22		79	2	152.6	59.5	25.551	-2.5	-2
	61	2020-05-06		79	2	141.6	51.6	25.7349	-2.6	-2.2
	62	2020-05-11		64	2	146.4	52.05	24.285	-0.9	-1
	63	2020-05-13		78	2	143.6	51.9	25.1686	-2.5	-2.3
	64	2020-05-27		77	2	156.2	68.05	27.8911	-1.8	-0.5
	65	2020-06-01		66	2	146.7	59.7	27.7405	-1.8	-1
	66	2020-06-08		74	2	147.4	48.9	22.5068	-2.9	-2.5
	67	2020-06-15		78	2	140	53.2	27.1429	-2.6	-1.5
	68	2020-06-17		71	1	161.8	73.7	28.1521	-1.7	-1.4
	69	2020-06-29		73	2	147.1	64	29.577	-1.1	-0.7
	70	2020-07-01		75	1	163.8	85.1	31.7177	0.9	0.6
	71	2020-07-06		73	2	142	50.6	25.0942	-1.9	-1.4
	72	2020-07-08		64	1	172.5	70.7	23.7597	-1.6	-1.1
	73	2020-07-13		73	2	144.8	47.4	22.6069	-2.5	-1.9
	74	2020-08-05		70	1	159.3	65.1	25.6537	0.3	0.5
	75	2020-08-12		66	2	145.5	45.5	21.4924	-1.2	-1
	76	2020-08-19		72	1	164.4	70.52	26.0921	-1.1	-1
	77	2020-09-09		79	2	144.3	45.65	21.9234	-2.4	-1.3
	78	2020-09-14		76	2	147.3	48.4	22.3069	-3.5	-3.4
	79	2020-09-21		76	2	149.7	55.3	24.6764	-1.8	-1.2
	80	2020-09-28		83	2	153	53.3	22.769	-4.6	-2.9
	81	2020-10-05		75	2	144.2	55.8	26.8351	-3.4	-2.5
	82	2020-10-07		78	2	148.1	56.6	25.8051	-1.7	-0.3
	83	2020-10-12		79	2	112.6	37.3	29.4193	-2.8	-2.2
	84	2020-10-14		74	2	147.5	64.25	29.5317	-2.3	-0.9
	85	2020-10-28		48	2	146.8	65	30.1621	-0.4	-0.5
	86	2020-11-04		77	2	151.3	65.3	28.5256	-0.4	0.1
	87	2020-11-09		68	2	141	50	25.1496	-1.4	-0.9
	88	2020-11-11		75	2	142	46.5	23.0609	-2.9	-2.7
	89	2020-11-16		75	2	150.3	64	28.331	-1.6	-1.5
	90	2020-11-18		77	2	151.5	62.7	27.3176	-1	0.9
	91	2020-11-23		78	2	150.2	63.8	28.2801	-2.5	-1.1
	92	2020-11-30		63	2	156.2	63.8	26.1492	-1.5	-1.1
	93	2020-12-09		68	2	146.1	53.1	24.8768	-2.3	-2.2
	94	2020-12-14		79	2	145.2	45.3	21.4865	-2.6	-1.3
	95	2020-12-16		66	2	144.8	55.6	26.5178	-1.8	-1.4
	96	2020-12-21		68	2	149.2	62.1	27.8968	-1.9	-1
	97	2020-12-23		73	2	156	65.4	26.8738	-2.6	-2.3
	98	2020-12-28		68	2	147.4	62.9	28.9505	-2.7	-2.2
	99	2021-01-18		70	2	144	43.8	21.1227	-2.5	-1.7
	100	2021-02-01		68	2	154.6	59.7	24.9779	-0.7	0.4

## Sheet: Pelvic parameters
			PreOP							PostOP 6M
Group	No	OP date	1. Sacral slope	2. Pelvic tilt	3. Pelvic incidence	4. Lumbar lordosis	5. PI-LL	6. Sagittal vertical axis	7. Thoracic kyphosis	1. Sacral slope	2. Pelvic tilt	3. Pelvic incidence	4. Lumbar lordosis	5. PI-LL	6. Sagittal vertical axis	7. Thoracic kyphosis
Study group	1	2021-12-22	22.04	22.71	44.75	18.21	26.54	112.83	16	38.01	-0.43	37.58	42.76	-5.18	55.81	30.95
	2	2021-10-27	13.31	25.26	38.57	-20.18	58.75	200.56	36	27.04	11.82	38.86	29.27	9.59	58.39	23.9
	3	2021-12-13	20.53	36.82	57.35	-18.5	75.85	180.23	16	29.98	28.45	58.43	35.27	23.16	5.21	22.65
	4	2021-12-27	14.66	44.79	59.45	7.29	52.16	217.61	1	35.61	30.19	65.8	40.5	25.3	64.93	33.35
	5	2021-11-10	25.33	45.5	70.83	-19.33	90.16	190.36	18	23.53	44.69	68.22	34.55	33.67	10.28	31.27
	6	2021-10-18	36.41	37.14	73.55	-17.5	91.05	180.26	28	45.07	21.53	66.6	39.55	27.05	76.11	28.15
	7	2022-01-03	13.67	36.29	49.96	-21.29	71.25	210.23	17	32.07	14.98	47.05	43.12	3.93	3.92	29.09
	8	2021-12-06	38.85	7.85	46.7	36.75	9.95	88.14	23	47.674	0.36	48.034	45.09	2.944	77.26	24.15
	9	2021-11-24	40.41	2.71	43.12	-1.22	44.34	180.85	1	33.55	17.33	50.88	41.24	9.64	13.09	23.93
	10	2021-11-17	57.4	7.65	65.05	-10.74	75.79	175.66	4	44.82	16.6	61.42	39.31	22.11	93.96	15.27
	11	2022-01-05	38.83	15.27	50.69	17.97	32.72	300	-5	43.95	10.05	54	34.21	19.79	53.58	23.04
	12	2021-12-01	26.94	17.92	44.86	22.44	22.42	300	27	36.05	13.08	49.13	43.17	5.96	59.06	21.51
	13	2021-08-30	29.4	12.5	41.4	1.8	39.6	213.21	7	12.48	17.94	30.42	15.96	14.46	64.58	19.8
	14	2021-12-15	18.96	22.76	41.72	-13.88	55.6	32.93	9	29.35	15.97	45.32	38.84	6.48	44.85	29.81
	15	2021-09-08	0.45	50.74	52.2	-15.4	67.6	133.5	-4	10.66	31.82	42.48	15.37	27.11	58.97	24.62
	16	2021-10-13	25.68	41.14	66.82	-10.17	76.99	209.69	24	25.42	25.42	50.84	42.41	8.43	-13.65	39.61
	17	2021-11-22	14.29	33.05	47.34	-72.33	119.67	211.36	3	25.39	23.14	48.53	33.44	15.09	30.76	32.43
	18	2021-09-27	31.64	27.03	58.17	9.06	49.11	203.63	1	29.07	28.07	57.14	31.13	26.01	96.08	20.71
	19	2021-10-11	-5.89	47.68	41.79	-44.74	86.53	96.8	16	20.74	19.3	40.04	38.9	1.14	55.2	26.1
	20	2021-11-29	29.46	13.12	42.58	22.67	19.91	58.89	13	32.8	11.67	44.47	38.3	6.17	25.78	23.54
	21	2021-11-03	29.49	11.28	40.77	-3.24	44.01	198.92	16	30.01	20.58	50.59	33.32	17.27	102.62	31.87
	22	2021-11-15	34.71	19.66	54.37	-11.49	65.86	210.29	24	31.86	23.07	54.93	35.96	18.97	56.66	21.7
	23	2021-11-08	36.21	34.61	70.82	-6.25	77.07	175.36	26	39.56	25.72	63.98	42.09	25.09	93.91	21.35
	24	2021-09-06	59.9	16.5	63.9	35	28.9	180.3	27	37.93	13.69	51.62	39.05	12.57	61.29	34.08
	25	2021-10-20	10.95	25.12	36.07	-17.34	53.41	190.3	24	28.2	13.76	41.96	40.82	1.14	54.41	24.8
Control group	26	2021-09-01	38.8	20.4	59.5	22.1	37.4	196.07	11.55	38.8	30.73	69.53	34.29	35.24	143.05	21.06
	27	2021-08-25	29.4	21.9	48	-17.7	65.7	227.07	17.69	34.73	24.05	49.15	39.7	14.45	99.73	34.82
	28	2021-03-08	34.47	24.44	58.91	1.41	57.5	213.91	10.71	29.28	23.3	47.92	33.6	14.32	90.82	16.91
	29	2021-02-15	15.33	22.45	37.78	10.22	27.56	42.38	16.58	22.04	16.55	33.61	31.35	2.26	27.64	16.83
	30	2021-07-05	57.72	27.91	85.63	49.48	36.15	215.94	18.73	47.43	39.47	86.9	46.95	39.95	61.06	32.33
	31	2021-06-30	29.7	31.1	60.8	3.27	57.53	259.23	16.04	28.15	38.84	66.99	41.96	25.03	68.6	21.64
	32	2021-03-24	27.22	22.6	49.82	12	37.82	121.21	6.89	29.68	22.4	46.93	39.76	7.17	57.73	17.72
	33	2021-06-16	32.12	35.31	67.43	2.94	64.49	242.35	19.98	33.08	34.79	67.87	43.06	24.81	64.32	15.28
	34	2021-06-14	10.39	44.05	54.44	28.15	26.29	262.49	10.4	20.24	34.21	54.45	37.53	16.92	18.89	27.91
	35	2021-05-12	30.4	24.8	57.4	5.5	51.9	210.11	21.66	36.03	17.93	53.96	45.5	8.46	34.7	34.2
	36	2021-05-31	23.66	18.29	41.95	24.88	17.07	279.78	13.68	33.57	22.19	55.76	39.28	16.48	21.62	39.16
	37	2021-05-26	21.91	22.29	44.2	31	13.2	60.05	27.62	26.55	22.87	44.13	40.2	3.93	65.76	26.74
	38	2021-05-24	5.51	45.16	50.67	19.92	30.75	197.26	16.88	32.56	16.47	49.03	36.63	12.4	27.87	32.36
	39	2021-05-12	30.4	24.8	57.4	5.5	51.9	210.11	19.38	36.03	17.93	53.96	41.87	12.09	34.7	14.66
	40	2021-04-28	8.28	20.92	29.2	28.15	1.05	179.29	24.58	21.53	10.11	31.64	43.28	-11.64	72.98	25.17
	41	2021-04-26	32.01	39.87	71.88	34.84	37.04	107.02	4.11	24.01	16.99	41	44.42	-3.42	58.54	32.59
	42	2021-04-19	30.61	22.08	52.69	20.42	32.27	174.33	4.47	24.58	33.44	58.02	45.48	12.54	28.3	39.08
	43	2021-04-14	18.8	27.77	46.57	25.44	21.13	280.01	3.62	25.77	27.15	47.92	41.21	6.71	51.02	36.69
	44	2021-04-05	30.3	31.64	61.94	11.9	50.04	197.27	6.85	22.97	38.49	61.46	44.42	17.04	57.92	39.68
	45	2021-03-31	4.11	49.26	53.37	32.43	20.94	258.14	21.32	23.65	38.16	57.19	27.58	29.61	148.4	32.9
	46	2021-03-17	2.66	35.8	38.46	-41.36	79.82	253.93	6.14	17.13	27.7	39.22	32.2	7.02	21.63	31.35
	47	2021-03-10	7.71	35.06	42.77	24.32	18.45	149.44	21.16	21.34	28.95	43.62	31.47	12.15	-11.29	37.84
	48	2021-06-28	26.57	19.79	46.36	-3.91	50.27	246.48	26.06	28.27	39.5	67.77	47.2	20.57	86.15	19.77
	49	2020-10-19	28.42	17.89	46.31	13.34	32.97	257.86	11.96	32.28	13.28	46.06	42.4	3.66	69.95	10.23
	50	2020-12-30	13.24	21.79	35.03	1.46	33.57	125.04	12.31	31.12	10.89	42.01	27.4	14.61	18.82	25.83
	51	2020-02-26	14.18	40.69	54.87	-11.56	66.43	159.53	15.69	27.6	28.12	56.22	48.06	8.16	103.02	20
	52	2020-03-02	17.15	35.72	52.87	5.6	47.27	117.61	26.7	20.24	34.21	54.45	38.2	16.25	18.89	28.51
	53	2020-03-04	28.56	34.71	63.27	2.06	61.21	61.21	18.63	38.08	20.54	59.12	34.02	25.1	71.33	39.29
	54	2020-03-09	12.57	44.88	57.45	-13.09	70.54	31.5	7.81	25.79	34.8	61.09	43.49	17.6	-6.32	34.92
	55	2020-03-11	4.4	45.77	50.17	-27.71	77.88	234.04	13.27	21.53	10.11	31.64	43.28	-11.64	72.98	27.91
	56	2020-03-16	38.63	37.79	76.42	12.14	64.28	228.91	24.26	34.55	6.83	41.88	37.58	4.3	-28.27	29.44
	57	2020-03-30	20.21	36.1	56.31	6.43	49.88	212.8	12.91	33.15	24.58	58.23	36.06	22.17	8.41	39.85
	58	2020-04-13	32.79	31.77	64.56	-6.13	70.69	241.15	14.01	29.9	26.7	56.6	42.5	14.1	67.2	25.4
	59	2020-04-20	44.61	-3.54	41.07	19.07	22	182	10.26	35.83	7.34	43.67	46.15	-2.48	103.22	31.62
	60	2020-04-22	24.7	13	37.7	-2.67	40.37	148.9	22.56	33.37	0.55	34.42	41.8	-7.38	91.33	19.27
	61	2020-05-06	23.72	31.69	55.41	-13.29	68.7	207.7	22.78	34.74	19.68	54.92	47	7.92	-1.58	32.86
	62	2020-05-11	16.55	26.62	43.17	11.32	31.85	99.89	7.15	34.55	6.83	41.88	51.47	-9.59	-28.27	31.71
	63	2020-05-13	35.89	21.58	57.47	49.96	7.51	119.78	10.85	37.54	27.64	65.68	51.23	14.45	74.38	23.13
	64	2020-05-27	26.64	41.43	68.07	-1.94	70.01	163.02	13.95	35.8	30.99	67.29	42.97	24.32	69.92	39.61
	65	2020-06-01	1.16	43.42	44.58	-10.71	55.29	155.49	4	23.84	19.93	44.27	33.17	11.1	28.15	19.19
	66	2020-06-08	19.12	31.99	51.11	-4.99	56.1	125.9	22.64	32.07	18.96	51.53	43.16	8.37	53.33	37.31
	67	2020-06-15	3.52	56.87	60.39	4.97	55.42	97.14	17.67	8.25	46.23	54.98	39.25	15.73	52.01	22.42
	68	2020-06-17	24.69	5.8	30.49	18.03	12.46	50.82	9.34	31.87	-1.38	30.99	40.84	-9.85	49.21	17.25
	69	2020-06-29	46.56	18.31	64.87	39	25.87	178.59	10.8	46.29	16.93	63.72	59.56	4.16	83.49	20.51
	70	2020-07-01	24.31	16.52	40.83	5.93	34.9	237.72	9.79	17.08	21.56	39.14	41.21	-2.07	47.98	31.96
	71	2020-07-06	19.24	38.67	57.91	-24.65	82.56	260.33	10.12	46.92	15.99	63.41	46.9	16.51	76.62	32.51
	72	2020-07-08	35.01	8.88	43.89	39.61	4.28	22.01	21.76	40.52	3.53	44.55	48.3	-3.75	43.4	16.55
	73	2020-07-13	22	24.98	46.98	-20.86	67.84	233.29	25.52	32.74	14.18	47.42	37.87	9.55	48.87	29.93
	74	2020-08-05	24	15.02	39.02	21.8	17.22	181	15.21	30.12	11.19	41.81	41.21	0.6	64.19	12.96
	75	2020-08-12	39.5	39	78.5	3.8	74.7	270	17.69	51.92	31.49	83.91	53.31	30.6	40.13	31.82
	76	2020-08-19	14.8	35.2	50	5.7	44.3	62	6.98	22.05	24.65	47.2	33.81	13.39	54.29	10.23
	77	2020-09-09	19.89	30.1	49.99	-22.52	72.51	215.2	6.47	24.31	19.87	44.68	40.18	4.5	89.82	18.46
	78	2020-09-14	11.63	43.83	55.56	24.88	39.59	59.4	23.77	25.45	30.59	51.61	38.48	13.13	73.45	15.79
	79	2020-09-21	31.81	31.35	63.16	9.97	53.19	152.3	9.27	29.07	31.5	61.07	42.9	18.17	59.37	24.24
	80	2020-09-28	32.25	18.14	50.39	5.21	45.18	230.8	21.29	41.24	1.47	43.21	41.34	1.87	93.09	14.56
	81	2020-10-05	16.01	23.22	39.23	21.86	17.37	136.08	16.77	29.07	31.5	61.07	42.9	18.17	59.37	22.42
	82	2020-10-07	20.28	33.34	53.62	-18.88	72.5	242.32	17.88	28.63	24.07	53.2	37.44	15.76	58.38	11.26
	83	2020-10-12	13.19	46.36	59.55	-21.64	81.19	234.72	19.26	29.07	34.18	63.75	41.91	21.84	67.17	34.66
	84	2020-10-14	27.47	29.43	56.9	-4.81	61.71	257.14	6.33	40.52	3.53	44.55	48.3	-3.75	43.4	20.37
	85	2020-10-28	19.49	29.83	49.32	-45.18	94.5	182	15.65	30.49	18.78	49.77	40.48	9.29	139.25	18.7
	86	2020-11-04	29.95	35.68	65.63	11.16	54.47	168.92	11.74	37.86	21.21	59.57	38.61	20.96	92.54	31.48
	87	2020-11-09	16.57	33.2	49.77	11.41	69.63	177.02	24.33	28.5	21.15	50.15	38.22	11.93	33.07	17.82
	88	2020-11-11	25.67	40.11	65.78	-3.51	69.29	212.74	12.82	33.23	22.04	55.77	31.18	24.59	106.8	10.47
	89	2020-11-16	19.06	46.84	65.9	2.06	63.84	129	16.52	37.67	31.27	69.44	49.8	19.64	66.29	11.59
	90	2020-11-18	37.32	14.38	51.7	26.74	24.96	197.71	7.46	34.62	20.55	55.67	43.17	12.5	55.19	27.51
	91	2020-11-23	23.54	33.56	57.1	-7	64.1	167.43	3.25	45.2	15.03	60.23	40.23	20	55.15	23
	92	2020-11-30	33.81	24.42	58.23	29.13	29.1	92.09	21.29	30.33	24.23	54.56	38	16.56	99.81	22.48
	93	2020-12-09	21.68	28.92	50.6	21.8	28.8	121.83	15.86	28.63	24.07	53.2	37.44	15.76	58.38	11.44
	94	2020-12-14	9.59	39.11	48.7	-35.23	83.93	254.29	11.95	8.68	27.58	36.76	42.2	-5.44	15.06	37.95
	95	2020-12-16	44.37	39.58	83.95	-13.83	97.78	225.69	22.14	37.86	21.21	59.57	38.61	20.96	92.54	15.07
	96	2020-12-21	4.97	25.21	30.18	26.24	3.94	186.54	27.24	8.25	46.23	54.98	41.11	13.87	32.83	23.22
	97	2020-12-23	38.23	26.13	64.36	47.1	17.26	231.51	25.38	32.77	23.92	53.48	45.68	7.8	92.08	32.86
	98	2020-12-28	17.58	20.63	38.21	9.15	29.06	141.22	3.28	18.19	12.01	24.9	33.73	-8.83	-47.38	18.6
	99	2021-01-18	29.95	38.31	68.26	22.68	45.58	279.5	19.46	23.54	41.17	60.09	42.4	17.69	-49.06	29.67
	100	2021-02-01	17.5	41.35	58.85	24.28	34.57	299.5	21.79	35.95	19.48	60.43	47.8	12.63	78.25	15.61

## Sheet: PROS & Hand grip
			수술 전 골다공증 Medication	수술 후 골다공증 Medication						Delta 값						PreOP									POD #6M
							Re-OP	Hand grip power								VAS		ODI	EQ-5D	SRS-22					VAS		ODI	EQ-5D	SRS-22
구분	환자명	Fusion level			기저질환	Smoking		Lt.	Rt.	LBP	L/E RP	ODI	EQ-5D	SRS-22	BMD	LBP	L/E RP	Total	Total	Function	Pain	Self image	Metal health	Total	LBP	L/E RP	Total	Total	Function	Pain	Self image	Metal health	Satisfaction/Dissatisfaction with management	Total
실험군	1	3	1	1	12	0			12.4	-7	3	-6	-0.013	1.95	0.519	7	5	19	0.682	2.4	2.6	2	3.2	2.55	0	8	13	0.669	4	5	4.2	5	4.5	4.5
	2	3	0	0	0, 7, 12	0			21.6	-4	3	-12	0.486	2	0.78	8	0	23	0.196	2	1.6	1.6	2.4	1.9	4	3	11	0.682	3.8	4.4	4	3.2	4	3.9
	3	3	0	0	0	0			11.3	-5	-4	-2	0	0.35	0.852	8	7	28	0.41	1.8	2.8	2	2.2	2.25	3	3	26	0.41	2.6	3	3	2	2.5	2.6
	4	3	0	0	0	0			19.4	-7	-4	-15	0.432	2.25	0.984	8	5	18	0.568	2.8	2.4	1.2	2.6	2.25	1	1	3	1	4.4	4.2	4.6	4.4	5	4.5
	5	1	1	1		0			14.7	-3	4	-11	0.317	1.55		7	0	24	0.093	1.8	1.6	2	2	1.85	4	4	13	0.41	3.4	3.4	3	3.8	3	3.4
	6	3	0	0		0			13.7	1	0	9	-0.045	0.1	0.66	1	2	3	0.687	4.8	3.6	3.2	3.2	3.7	2	2	12	0.642	3.8	3.4	4.2	3.6	4.5	3.8
	7	3	0	0	0,1	0		13.3	13.3	-9	-6	-17	-0.081	-2.25	0.694	9	6	17	0.081	2.4	1.8	2	2.8	2.25
	8	3	0	0	0,1,7	0			17.1	3	6	-8	0.617	2.1	1.092	7	4	33	0.065	1.2	1.6	1.6	2	1.6	10	10	25	0.682	3.8	3.8	3.2	4.2	3	3.7
	9	1	0	0	0	0			9.5	2	9	10	-0.272	-0.05	0.738	6	1	15	0.682	2.6	1.8	2.6	4	2.75	8	10	25	0.41	2.8	2.6	2.4	2.8	3	2.7
	10	3	0	0	2, 3				9.9	-4	-2	-1	0.402	0.1	0.764	10	10	29	0.151	2.4	1.2	2.6	4.2	2.6	6	8	28	0.553	2.4	3.2	2.4	2	4.5	2.7
	11	3	1	1	7, 10	0			18	-10	-8	-24	0.727	1.1	0.788	10	10	35	-0.169	2.6	2	1.8	2.6	2.5	0	2	11	0.558	3.2	4.6	3.2	3	4.5	3.6
	12	3	0	0	0, 8, 10	0			12.4	-3	-3	-1	-0.129	0.15	0.926	9	9	20	0.682	3.2	2.4	2.8	4.2	3.15	6	6	19	0.553	3.6	3.6	2.8	3.4	3	3.3
	13	3	0	0	0, 10	0			15.1	0	0	2	0.334	-0.45	0.718	10	0	29	0.076	2.2	1.6	1.4	3	2.05	10	0	31	0.41	1.4	1.4	1.6	2	1.5	1.6
	14	2	0	0	0, 7	0			12.6	-1	-4	-6	0	0.65	0.752	7	8	24	0.41	2.4	2.6	2	3.2	2.55	6	4	18	0.41	2.8	3.4	3.2	3.4	3.5	3.2
	15	3	0	0		0			15.9	0	0	0	0.386	0.3	0.849	7	6	21	0.296	3.2	2.4	1.6	4	2.8	7	6	21	0.682	2.6	2.4	3.2	3.6	4.5	3.1
	16	3	0	0		0			12.6	-2	1	-11	0.329	1.1	0.762	8	7	29	0.081	2.6	1.8	1.8	2.6	2.2	6	8	18	0.41	3.4	3.2	3.8	2.4	4	3.3
	17	3	1	1	0	1			14.4	-1	1	-1	0.472	0	0.889	5	4	23	0.081	2.8	3	2	3	2.7	4	5	22	0.553	2.4	3.2	2.4	2	4.5	2.7
	18	3	0	0	7	0			16	-8	-8	-3	0.318	0.85	0.801	8	8	7	0.682	3.4	3.4	3.4	4.8	3.75	0	0	4	1	4.6	4.8	4.6	4.4	5	4.6
	19	1	1	1	0, 12	0			10.6	-8	-7	-23	-0.41	-2.4	0.651	8	7	23	0.41	1.6	3	2.4	2.6	2.4
	20	3	1	1	0	0		29.7	29.7	-7	-4	-9	0.143	1.05	1.016	7	7	19	0.41	3.2	2.8	2	2.6	2.65		3	10	0.553	3.6	4	3	3.8	4.5	3.7
	21	3	0	0	1	0			9.3	-3	-5	-14	0.296	1.66	0.647	3	10	36	-0.169	1.4	1.2	1.2	1.2	1.25	0	5	22	0.127	2.4	3	3.2	2.8	3.5	2.91
	22	3	0	0	1, 3	0			16.3	-3	1	-2	0	1.1	0.824	6	4	15	0.568	2.8	2.2	2.2	2.4	2.4	3	5	13	0.568	3.6	4	3	3.4	4	3.5
	23	3	1	0		0		26.9	26.9	-1	5	-2	0.033	0.7	0.732	6	0	13	0.682	2.6	4.2	1.6	3.2	2.9	5	5	11	0.715	3	3.8	3.6	3.8	4.5	3.6
	24	3	0	0	0, 1, 7	0			26.6	0	4	-18	0	0.35	0.932	4	4	33	0.41	2	2.4	2.2	2.8	2.35	4	8	15	0.41	2.6	3.2	2.2	2.8	3	2.7
	25	2	1	1	0	0			6.9	-5	-2	-22	0.891	1.6	0.662	10	7	35	-0.209	2	1.4	1.8	2.8	2	5	5	13	0.682	3.8	3.8	3.2	3.4	4	3.6
대조군	26	3	0	0					15.1	-1	1	15	-0.715	-0.45	0.869	8	5	28	0.568	2	1.8	2.2	2.6	2.15	7	6	43	-0.147	1.2	2.6	1.6	1.4	1.5	1.7
	27	3	1	0					7.8	0	-8	-11	-0.009	1.05	0.812	8	8	30	0.205	1.8	1.2	1.4	2.2	1.65	8	0	19	0.196	3	2	2	3.6	3	2.7
	28	3	0	0					24.1	3	0	-8	0	0.41	0.663	5	5	19	0.41	2.4	3.6	1.6	2.4	2.5	8	5	11	0.41	2.6	2.4	3	3.6	3	2.91
	29	3	0	0				16	16	0	0	-4	0.416	0.19	0.895	8	7	14	0.211	4.4	3	2	2.2	2.9	8	7	10	0.627	3.2	3.2	2.6	3.4	3	3.09
	30	3	0	0					18.4	-4	-4	3	0.362	0.3	0.778	10	10	24	0.048	2	2.2	2.2	2.4	2.2	6	6	27	0.41	2	3	2	2	5	2.5
	31	3	0	0				8.6	8.6	-4	-5	3	0.034	0.98	0.672	10	10	29	0.093	1.6	1.4	2	1.8	1.7	6	5	32	0.127	1.8	2.2	2.8	3.2	4.5	2.68
	32	3	0	0				11	11	-3	-7	-2	0	1.49	0.974	7	7	17	0.553	2.2	1.6	2	2.8	2.15	4	0	15	0.553	3.8	3.8	3.2	3.6	4	3.64
	33	3	0	0				16.6	16.6	0	-4	0	-0.055	0.28	0.784	3	8	13	0.77	2.8	2	2.6	2.4	2.45	3	4	13	0.715	2.4	2.4	3	3	3	2.73
	34	3	0	0					14.9	0	0	-6	-0.143	0.4	0.639	7	6	27	0.553	2.2	2	1	3	2.05	7	6	21	0.41	2.2	2	2	3	4	2.45
	35	1	1	0					33.3	-3	1	-7	0.214	0.2	0.622	4	8	23	0.196	2.2	3.2	1.8	4	2.8	1	9	16	0.41	2.8	2.8	2.6	3.4	4	3
	36	3	0	0					19.3	-4	-1	-8	0.432	1.76	0.868	4	1	8	0.568	4	2.2	3.4	3	3.15	0	0	0	1	5	4.6	5	5	5	4.91
	37	3	0	0				26.3	26.3	0	-4	-6	-0.093	0.62	0.794	8	6	23	0.196	1.6	1.4	1.6	2.2	1.7	8	2	17	0.103	2	2.4	2.4	2.2	3	2.32
	38	3	0	0					13	-1	-2	-9	0.038	0.67	0.696	9	4	26	0.065	1.6	2.2	1	1.8	1.65	8	2	17	0.103	2	2.4	2.4	2.2	3	2.32
	39	1	1	0				9.7	9.7	-6	-6	-7	0.329	0.1	0.622	10	10	29	0.081	1.6	1.8	1.8	2.6	1.95	4	4	22	0.41	1.8	2	2.4	2	2	2.05
	40	3	0	0				9.3	9.3	-2	1	0	0.585	0.09	0.745	7	5	29	-0.032	2.6	1.6	2.2	3.6	2.5	5	6	29	0.553	1.8	1.8	3	3.4	3.5	2.59
	41	1	0	0					7.6	-3	-9	-25	0.619	2	0.673	10	10	40	-0.209	1.6	1.4	1.6	1.4	1.5	7	1	15	0.41	2.4	3.2	4.2	3.6	5	3.5
	42	3	0	0					13.4	-2	-3	3	0.3168	1.17	0.774	7	5	17	0.0932	1.6	1.4	1.6	3.8	2.1	5	2	20	0.41	2	2.8	4	3.6	5	3.27
	43	1	0	0				8.5	8.5	0	-2	0	0	-0.11	0.779	8	2	35	0.081	2.2	2.4	1.8	2.4	2.2	8	0	35	0.081	1.8	1.8	2.2	2.4	2.5	2.09
	44	3	0	0					13.3	-2	-6	2	0.114	-0.37	0.746	9	9	20	0.296	2	3.2	2	3.2	2.6	7	3	22	0.41	1.8	1.8	2	3	3	2.23
	45	3	1	1					18.4	-3	3	-2	0.329	0.04	0.713	6	4	23	0.081	2.6	3.2	1.8	2.8	2.6	3	7	21	0.41	2.4	1.8	3.2	3	3	2.64
	46	3	0	0					34.6	0	1	-2	0.363	-0.81	0.795	5	4	25	0.19	2.6	2.6	3	3.4	2.9	5	5	23	0.553	1.8	2.2	2.4	2.2	1.5	2.09
	47	3	0	0					17.4	-2	5	3	-0.005	1.18	0.718	5	5	27	0.081	2.2	2	1.4	2.6	2.05	3	10	30	0.076	2.8	3.4	3.2	3.2	4	3.23
	48	3	0	0					9.9	-3	2	-10	-0.158	1.1	0.866	5	0	24	0.568	2.4	2	2.8	3.2	2.6	2	2	14	0.41	3.4	4	3.8	3.2	4.5	3.7
	49	2	0	0					16.3	-5	-4	-17	0.345	1.33	0.71	9	9	28	0.065	1.8	1.4	1.8	2.6	1.9	4	5	11	0.41	2.4	3.2	3.4	3.6	4	3.23
	50	3	1	1					38.2	-3	0	-5	-0.015	0.34	0.795	5	4	15	0.568	3	3	2	3.2	2.8	2	4	10	0.553	2.6	2.8	3	3.6	4.5	3.14
	51	3	0	0					21.4	0	1	5	-0.737	-0.2	0.595	5	3	20	0.568	2.4	2.6	2.8	3.2	2.75	5	4	25	-0.169	1.4	2.8	2.8	3.2	2.5	2.55
	52	3	0	0				14.1	14.1	-7	-7	-27	-0.081	-2.25	0.701	7	7	27	0.081	2	2	2.2	2.8	2.25
	53	3	0	0					17.2	-3	5	8	0.08	-0.29	0.442	10	2	27	-0.032	1.6	1.2	2.8	3.2	2.2	7	7	35	0.048	1.8	1.4	1.8	1.8	4	1.91
	54	3	0	0				18.3	18.3	-10	-7	-26	-0.081	-2.15	0.738	10	7	26	0.081	2	1.8	2.2	2.6	2.15
	55	3	0	0					10.1	-3	-3	-19	-0.41	-2.5	0.777	3	3	19	0.41	2	2.6	2.2	3.2	2.5
	56	2	0	0					22.1	0	-5	-7	0.603	0.34	0.865	7	7	23	0.081	2	1.8	2.2	3	2.25	7	2	16	0.684	2.2	2.4	3.2	2.6	2.5	2.59
	57	3	0	0				11.6	11.6	0	-1	-13	0.329	0.72	0.688	8	9	33	0.081	2	1.6	2	2.6	2.05	8	8	20	0.41	1.6	1.6	3.6	3.4	5	2.77
	58	3	1	1				12	12	-10	0	-30	-0.065	-1.95	0.818	10	0	30	0.065	1.8	1.4	2.2	2.4	1.95
	59	3	0	0				17.1	17.1	-3	1	0	0.345	0.03	0.982	8	7	30	0.065	2.2	2	2	2.6	2.2	5	8	30	0.41	1.6	2.4	2	2.6	3	2.23
	60	3	0	0					16.1	-3	-1	5	0.528	0.83	0.674	8	5	21	-0.118	1.8	2.4	2.6	2.8	2.4	5	4	26	0.41	2.6	2	3.8	4	4.5	3.23
	61	3	0	0					10.3	-7	2	-2	0.046	-0.23	0.65	10	5	26	0.081	2.2	2	2.6	3.2	2.5	3	7	24	0.127	1.4	2.4	3	2.2	2.5	2.27
	62	3	0	0					23.9	-1	7	-4	0	0.55	0.779	7	0	22	0.553	2.8	1.6	2.6	4.6	2.9	6	7	18	0.553	3.2	1.8	4	4.6	4	3.45
	63	3	0	0					10.6	-2	3	21	-0.041	0.5	0.64	10	5	23	0.196	2.2	1.4	3.2	3.2	2.5	8	8	44	0.155	2.8	2	3.8	3.6	5	3
	64	3	0	0					22.2	-8	-5	2	-0.006	-0.6	0.829	8	5	20	0.081	2	1.6	2.6	2.4	2.15	0	0	22	0.075	1.8	2.2	1.2	1.2	1	1.55
	65	3	1	1					14.7	-3	-7	-13	0.694	1.26	0.773	7	7	26	0.093	2	1.4	2.4	2.8	2.15	4	0	13	0.787	3.4	2.8	3.8	3.4	4	3.41
	66	3	0	0					10.9	-4	-5	3	0.472	0.75	0.624	10	7	20	0.081	1.8	1.2	2.8	3.2	2.25	6	2	23	0.553	2.2	3.4	1.4	4.4	4.5	3
	67	3	0	0					10.6	-8	0	-26	-0.081	-1.95	0.726	8	0	26	0.081	1.8	1.6	2.4	2	1.95
	68	1	0	0					32.6	-1	-8	-15	0.471	1.2	0.773	8	8	26	0.211	2.4	3	1.8	2.2	2.35	7	0	11	0.682	3.2	2.6	4.2	3.6	5	3.55
	69	3	0	0					19.7	-7	-2	-5	0.199	0.53	0.808	9	5	26	0.211	1.8	2	2.2	2.6	2.15	2	3	21	0.41	2	3	2.6	2.6	4	2.68
	70	3	0	0				48.7	48.7	-3	0	-6	0.193	0.61	1.039	8	6	36	0.065	2.2	1.6	2.3	3	2.25	5	6	30	0.258	2.2	2.8	3.2	3.2	3	2.86
	71	3	0	0					9.7	-1	-2	-9	0.342	0.45	0.724	7	8	28	0.211	2	1.8	1.8	2.4	2	6	6	19	0.553	1.8	2	3	2.8	3	2.45
	72	3	0	0				38.4	38.4	-3	-5	-4	0.272	0.74	0.814	5	5	15	0.41	2.4	3.6	2.6	3	2.9	2	0	11	0.682	3.4	3.8	3	4.2	4	3.64
	73	3	1	1					11.7	-7	0	2	0	1.38	0.881	10	10	25	0.081	1	1.4	1	2	1.35	3	10	27	0.081	2.4	2.8	2.6	2.4	4.5	2.73
	74	3	0	0					31	-4	0	-17	0.362	1.15		10	7	40	0.048	1.6	1.6	1	1.4	1.4	6	7	23	0.41	2.2	2.2	2	2.8	5	2.55
	75	3	0	0				11.9	11.9	-2	-1	-2	0	0.28	0.776	9	1	22	0.41	2.8	1.4	2.4	3	2.4	7	0	20	0.41	2.4	3.4	2.2	3	2	2.68
	76	1	0	0				30.3	30.3	0	0	10	-0.472	-0.76	0.829	10	10	21	0.553	2.6	1.4	2.6	3	2.4	10	10	31	0.081	1.6	1.6	1.4	1.8	2	1.64
	77	3	0	0					17.4	-8	-2	-19	-0.211	-2.05	0.749	8	2	19	0.211	2.4	2.2	2	1.6	2.05
	78	3	0	0					9.3	-3	-5	-14	0.296	1.66	0.54	3	10	36	-0.169	1.4	1.2	1.2	1.2	1.25	0	5	22	0.127	2.4	3	3.2	2.8	3.5	2.91
	79	3	1	0				14.1	14.1	-3	-1	-13	0.185	0.98	0.751	8	8	44	-0.229	1.4	1.25	1	1.2	1.2	5	7	31	-0.044	1.4	2.6	1.6	2.4	4	2.18
	80	3	0	0					12.4	-3	-5	-2	0.109	0.6	0.588	8	8	30	0.081	0.6	1.6	2.25	2.2	1.9	5	3	28	0.19	2	2.2	2.2	3	4	2.5
	81	3	0	0			1		12.7	-8	-9	-19	-0.553	-2.35	0.602	8	9	19	0.553	2.4	1.8	2	3.2	2.35
	82	1	0	0					10.5	-2	1	-8	0.317	1.94	0.844	7	5	27	0.093	1.8	1.6	1.4	2	1.7	5	6	19	0.41	3	3.6	3.8	3.6	5	3.64
	83	3	0	0					9.7	-3	0	-11	0	0.94	0.658	3	2	29	0.41	2.2	2.8	1.2	2.6	2.2	0	2	18	0.41	3.2	3.4	3	2.6	4	3.14
	84	3	1	1			1	9.4	9.4	-10	-10	-31	-0.132	-1.8	0.782	10	10	31	0.132	1.2	1.8	1.8	2.4	1.8
	85	3	0	0				13.3	13.3	2	0	2	0.317	0.73	0.824	4	0	25	-0.229	1.2	1.8	1.2	1.8	1.5	6	0	27	0.088	2.2	1.8	2	2.8	2.5	2.23
	86	3	0	0				11.7	11.7	-9	-4	-7	0.634	2.17	0.886	10	5	17	0.081	2	3	1.2	2.4	2.15	1	1	10	0.715	3.6	4.6	4.2	4.8	4.5	4.32
	87	1	0	0				16.3	16.3	-3	-3	-31	0.314	0.56	0.785	8	8	44	0.355	3.2	2	3.8	4.4	3.35	5	5	13	0.669	3.6	4	4.2	4.7	2	3.91
	88	3	0	0					13.6	-4	1	12	0.062	-0.05	0.601	9	9	21	0.196	2	1.8	2.4	3.8	2.5	5	10	33	0.258	2	1.6	33.2	2.8	3	2.45
	89	3	0	0					23.8	-5	2	0	0.257	1.91	0.729	9	1	20	0.296	2.2	1.8	1.8	2.2	2	4	3	20	0.553	3.6	4	4	4	4	3.91
	90	2	0	0					12	0	0	7	-0.31	0	0.967	10	10	25	0.081	1.4	1.6	1.6	1.2	1.45	10	10	32	-0.229	1.8	1.4	1	1.8	1	1.45
	91	3	0	0			1	12.7	12.7	-5	-3	-24	-0.41	-2.7	0.763	5	3	24	0.41	3	2.6	2	3.2	2.7
	92	3	1	1				27.6	27.6	-5	-1	-18	0.647	1.28	0.766	8	3	27	0.081	3	3.2	1.8	1.8	2.45	3	2	9	0.728	3.6	4	3	4	4.5	3.73
	93	3	0	0					16.4	-3	1	-9	0.329	0.46	0.652	9	2	28	0.081	2	1.6	1.6	2.4	1.9	6	3	19	0.41	2	2	2.4	2.8	3	2.36
	94	3	0	0			1	17	17	6	8	27	-0.465	-1.22	0.745	3	0	14	0.553	2.2	4	2.4	3.2	2.95	9	8	41	0.088	1.4	1.4	1	2.4	1.5	1.73
	95	3	0	0				18.1	18.1	-1	0	-5	-0.129	0.46	0.735	3	2	18	0.682	2.4	3.8	3	4.4	3.4	2	2	13	0.553	2.8	4	4	4.2	5	3.86
	96	3	0	0					17.7	-8	-4	-17	0.546	1.52	0.774	9	8	26	0.081	1.6	2	1	2.6	1.8	1	4	9	0.627	2	3	3.8	4	4.5	3.32
	97	3	0	0					8.7	-6	-3	-13	0.105	0.77	0.598	10	10	42	-0.229	1.6	2.4	1	1.2	1.55	4	7	29	-0.124	1.4	2.6	2	2.4	4.5	2.32
	98	1	0	0				17.9	17.9	-3	-1	-2	0.114	0.7	0.651	5	5	16	0.296	2.8	1.2	2.2	3	2.3	2	4	14	0.41	2.2	2	3.6	3.6	4.5	3
	99	3	0	0					16	-3	0	-25	0.148	1.12	0.71	5	0	40	0.41	2.4	1.8	2	2.4	2.15	2	0	15	0.558	3	3.6	3	3.4	3.5	3.27
	100	3	0	0				16	16	0	0	-4	0.416	0.19	0.912	8	7	14	0.211	4.4	3	2	2.2	2.9	8	7	10	0.627	3.2	3.2	2.6	3.4	3	3.09

## Sheet: FMT
구분	환자명	Timed up and go test (Seconds)	Sit to stand test (Seconds)	Six-meter-walk test (seconds)	Alternate-step test (Seconds)	특이사항
실험군	1	7.88	10.09	6.46	6.44
	2	25.74	35.92	15.02	21.38
	3	15.16	36.28	8.52	14.82
	4	16.66	24.3	7.32	16.32
	5	16.2	18.24	7.12	19.01
	6
	7	11.13	19.3	7.15	12.51
	8	26.16	35.63	31.59	32.52
	9	17.87	21.63	8.56	17.31
	10	26.14	18.2	13.08	19.78
	11					ambulation 어려워 측정불가
	12	13.25	22.54	8.59	15.69
	13	11.3	31.3	8.9	26.7
	14	13.49	14.57	8.74	15
	15	11.4	16.42	7.2	14.5
	16	20.44	19.14	11.15	17.47
	17	17.38	23.57	7.79	20.55
	18	16.85	28.75	7.77	18.34
	19	27.06	45.94	17.2	28.5
	20	15.34	22.62	7.81	20.89
	21	19.81	17.79	9.14	16.17
	22	17.14	17.57	7.49	14.29
	23	16.88	15.69	7.24	14.18
	24	14.34	14.8	7.74	18.3
	25	20.49	20.54	8.41	19.66
대조군	26	55.5	57.12	31.8	39.9
	27	28.5				ambulation 어려워 측정불가
	28	20.73	26.18	12.52	19.33
	29	15.71	17.2	14.53	13.26
	30	10.69	11.06	3.84	8.89
	31	16.51		7.52		SST, AST 측정 못함.
	32	24.02	22.84	17.62	17.42
	33	13.24	21.94	7.99	18.14
	34					ambulation 어려워 측정불가
	35					ambulation 어려워 측정불가
	36	12.63	19.07	9.66	25.84
	37	11.46	24.4	7.66	12.59
	38	12.11	22.69	11.85	12.53
	39					ambulation 어려워 측정불가
	40					revision surgery, ambulation 어려워 측정불가
	41	34.61	34.06	25.82	39.28
	42	18.97	24.32	11.78	15.33
	43	20.82	12.32	17.42	15.55
	44	16.23	7.92	8.15	10.32
	45	20.88	21.44	17.87	18.38
	46	18.2	12.72	15.46	14.32
	47	19.21	17.64	15.43	12.85
	48	17.61	32.48	8.91	23.51
	49	12.1	13.43	7.16	14.3
	50	18.31	22.96	6.43	14.6
	51
	52	24.37	17.91	13.32	12.72
	53	20.73	26.18	12.52	19.33
	54	8.84	12.89	5.37	8.92
	55	31.4	9.4	9.06	9.7
	56	15.93	18.48	9.35	13.21
	57	26.19	35.56	17.47	17.48
	58	15.91	16.61	7.46	12.36
	59	31.45	41.66	15.18	26.47
	60	15.41	29.13	6.14	13.84
	61	20.26	30	8.16	19.4
	62	11.53	18.44	4.33	10.8
	63	21.17	23.93	8.33	16.46
	64	21.13	18.61	9.64	20.45
	65	15.06	19.51	8.73	19.21
	66	12.48	17.71	5.29	8.53
	67	18.26	19.2	10.4	19.3
	68	10.38	7.08	5.63	9.6
	69	15.36	20.16	6.38	13.37
	70	11.45	6.96	5.98	12.47
	71	23.68	16.19	16.47	18.86
	72	9.73	6.76	5.23	9.71
	73	14.77	12.38	8.13	15.94
	74	12.69	13.28	7.01	13.19
	75	13.88	12.07	5.24	11.15
	76	7.72	8.85	5.25	8.32
	77	18.89	15.21	9.48	10.61
	78	13.25	13.31	6.7	10.91
	79	16.21	14.33	8.43	10.48
	80	18.89	15.21	9.48	10.61
	81	13.25	13.31	6.7	10.91
	82
	83	8.11	6.1	3.56	6.75
	84	44.65	42.63	16.01
	85	19.45	16.65	10.12	22.45
	86	20.54	20.34	7.54	24.41
	87
	88	14.5	18.8	6.55	19.54
	89	15.1	13.23	6.32	13.88
	90	14.18	16.58	6.1	12.78
	91	12.56	14.45	5.99	11.78
	92	11.91	15.85	4.42	12.63
	93	13.56	19.5	5.27	12.48
	94	13.84	16.68	8.45	17.23
	95	14.4	13.83	5.02	12.31
	96	12.89	18.6	4.76	14.41
	97
	98	13.62	18.59	5.03	9.3
	99	19.25	22.82	8.45	13.89
	100	10.24	26.24		10

## Sheet: PJK & PJF
	이름	수술일자		PreOP PJK A	PostOP PJK A	PostOP-PreOP PJK	PJK 10' & 10'	PJK 15' & 15'	Bony failure	Ligament failure	Bony - instrument failure
실험군	1	2021-12-22		6.19	8.73	2.54
	2	2021-10-27		0.19	11.09	10.9	O				O
	3	2021-12-13		1.25	5.42	4.17
	4	2021-12-27		6.99	6.18	-0.81
	5	2021-11-10		1.24	11.39	10.15	O			O	O
	6	2021-10-18		-5.65	0.89	6.54
	7	2022-01-03		9.98	1.97	-8.01
	8	2021-12-06		0.82	4.47	3.65
	9	2021-11-24		-5.9	6.7	12.6
	10	2021-11-17		0.97	1.85	0.88
	11	2022-01-05		3.53	12.32	8.79
	12	2021-12-01		2.73	11.48	8.75
	13	2021-08-30		-1.35	8.29	9.64
	14	2021-12-15		-8.07	20.08	28.15	O	O	O		O
	15	2021-09-08		0.07	12.93	12.86	O			O
	16	2021-10-13		1.76	2.27	0.51
	17	2021-11-22		-7.67	1.08	8.75
	18	2021-09-27		1.32	5.79	4.47
	19	2021-10-11	O	-13.83	19.13	32.96	O	O	O
	20	2021-11-29		-2.83	5.95	8.78
	21	2021-11-03		-1.47	12.61	14.08	O		O
	22	2021-11-15		-0.89	7.41	8.3
	23	2021-11-08		-2.14	2.18	4.32
	24	2021-09-06		0.9	3.89	2.99
	25	2021-10-20		1.31	10.47	9.16
대조군	26	2021-09-01		1.19	2.26	1.07
	27	2021-08-25	PO3M에 보행기 잡고 걷다가 넘어지며 UIV+1 Compression Fx.	-5.89	33.68	39.57	O	O	O
	28	2021-03-08		3.93	11.68	7.75
	29	2021-02-15		0.87	6.03	5.16
	30	2021-07-05		13.96	18.14	4.18
	31	2021-06-30		7.33	32.93	25.6	O	O	O
	32	2021-03-24		7.66	5.16	-2.5
	33	2021-06-16		-1.67	13.87	15.54	O				O
	34	2021-06-14		-1.99	18.36	20.35	O	O	O
	35	2021-05-12		4.54	11.02	6.48
	36	2021-05-31		-9.58	3.09	12.67
	37	2021-05-26		10.99	25.76	14.77	O		O
	38	2021-05-24		2.16	4.14	1.98
	39	2021-05-12		-4.41	10.19	14.6	O		O		O
	40	2021-04-28		-1.17	8.25	9.42
	41	2021-04-26		-1.1	12	13.1	O		O
	42	2021-04-19		13.06	11.14	-1.92
	43	2021-04-14		0.48	17.56	17.08	O	O	O
	44	2021-04-05	PO 1Y에 T9 compression Fx. with T10 level cord signal change 있어서 2022-03-07 T4 extension 시행함	8.13	40.22	32.09	O	O	O
	45	2021-03-31	PO 2M T9 compression Fx. 발생, 경과관찰	3.38	30.02	26.64	O	O	O
	46	2021-03-17		6.09	17.64	11.55	O			O
	47	2021-03-10		-3.57	18.89	22.46	O	O	O		O
	48	2021-06-28		2.87	8.12	5.25
	49	2020-10-19		-3.63	5.9	9.53
	50	2020-12-30		0.59	9.62	9.03
	51	2020-02-26		1.62	5.07	3.45
	52	2020-03-02		6.8	16.48	9.68
	53	2020-03-04		2.7	22.4	19.7	O	O	O
	54	2020-03-09	T10 compression Fx.	-11.5	29.58	41.08	O	O	O
	55	2020-03-11		-5	5.99	10.99
	56	2020-03-16	T10 compression Fx.	3.96	38.62	34.66	O	O	O
	57	2020-03-30		-3.2	-1.61	1.59
	58	2020-04-13		1.2	17.44	16.24	O	O	O	O
	59	2020-04-20		1.6	3.5	1.9
	60	2020-04-22		-1.92	19	20.92	O	O	O
	61	2020-05-06		2.81	23.99	21.18	O	O	O
	62	2020-05-11		-1.23	8.86	10.09
	63	2020-05-13		1.4	16.75	15.35	O	O	O
	64	2020-05-27		-6.04	20.59	26.63	O	O	O
	65	2020-06-01		5.3	10.77	5.47
	66	2020-06-08		9.5	11.17	1.67
	67	2020-06-15		4.3	30.36	26.06	O	O	O		O
	68	2020-06-17		7.9	10.56	2.66
	69	2020-06-29		5.9	15.08	9.18
	70	2020-07-01		1.1	4.89	3.79
	71	2020-07-06	PO 2M, OP site infection으로 I&D 수술 시행	1.1		-1.1
	72	2020-07-08		6.93	2.8	-4.13
	73	2020-07-13		7.2	10.01	2.81
	74	2020-08-05		1.1	3.59	2.49
	75	2020-08-12	PO 1Y에 Motor 0, 대소변 조절 안되는 PJF 발생하여 추가 수술 시행함	5.5	50.71	45.21	O	O	O
	76	2020-08-19		0.3	4	3.7
	77	2020-09-09		0.09	20.2	20.11	O	O	O
	78	2020-09-14		12.64	11.62	-1.02
	79	2020-09-21		8.6	12.77	4.17
	80	2020-09-28		3.4	35.01	31.61	O	O
	81	2020-10-05	PO 4M에 PJK 심하게 와서 T4 extension 시행함	5.1	44.05	38.95	O	O	O
	82	2020-10-07		0.7	8.4	7.7
	83	2020-10-12		6.2	10.8	4.6
	84	2020-10-14	PO 4M에 PJK 심하게 와서 T4 extension 시행함	2.6	29.17	26.57	O	O	O
	85	2020-10-28		5.26	18.88	13.62	O
	86	2020-11-04		6	13.46	7.46
	87	2020-11-09		5.1	8.14	3.04
	88	2020-11-11		0.8	9.7	8.9
	89	2020-11-16		-5.3	13.78	19.08	O
	90	2020-11-18	T9 compression Fx., 통증이 심하지만 경과관찰 중	0.3	22.2	21.9	O	O	O
	91	2020-11-23	PO 4M에 PJK 심하게 와서 T4 extension 시행함	-4.5	26.59	31.09	O	O	O
	92	2020-11-30		5.4	10.79	5.39
	93	2020-12-09		14.44	13.8	-0.64
	94	2020-12-14		-3.67	31.17	34.84	O	O	O
	95	2020-12-16		-8.25	3.88	12.13
	96	2020-12-21		7.1	13.21	6.11
	97	2020-12-23		-1.97	9.27	11.24
	98	2020-12-28		5.1	-1.94	-7.04
	99	2021-01-18		0.62	3.63	3.01
	100	2021-02-01		-7.55	8.96	16.51

## Sheet: CT Hounsfields Units
				PreOP		PostOP		PreOP								PostOP								PostOP
				T10	T11	T10	T11	T9 (Upper border)		T10 (Upper border)		T10 (Inter screw)		T11 (Inter screw)		T9 (Upper border)		T10 (Upper border)		T10 (Inter screw)		T11 (Inter screw)		T10								T11
환자명	수술일자	6M CT	1Y CT	3D	3D	3D	3D	Coronal	Sagittal	Coronal	Sagittal	Coronal	Sagittal	Coronal	Sagittal	Coronal	Sagittal	Coronal	Sagittal	Coronal	Sagittal	Coronal	Sagittal	Coronal, Rt.	Coronal, Lt.	Coronal, total	Sagittal, Rt.	Sagittal, Lt.	Axial, Rt.	Axial, Lt.	Axial, total	Coronal, Rt.	Coronal, Lt.	Coronal, total	Sagittal, Rt.	Sagittal, Lt.	Axial, Rt.	Axial, Lt.	Axial
1	2021-12-22	2022-07-26	2022-12-23 11:30	314	321	373	297	233.31	300.56	201.77	306.64	147.49	137.64	141.57	160.7	324.39	297.71	392.28	399.24	735.49	611.76	385.27	359.39	1232.52	1165.59	518.56	1354.56	1245.59	1125.87	1326.92	1124.56	1132.69	1119.56	787.56	1325.96	1247.85	1135.65	1246.85	1135.29
2	2021-10-27	2022-05-24	2022-11-22 11:30	292	250	365	288	110.65	170.85	114.58	115.55	143.86	135.09	144.15	140.05	148.07	220.58	386.69	311.02	323.84	131.1	354.15	206.01	1687.56	1648.54	648.59	1547.25	1754.26	1754.59	1459.26	789.63	1548.26	1546.89	658.48	1348.52	1548.96	1414.36	1425.28	771.52
3	2021-12-13	2022-06-14	2022-12-13 예정	364	366	397	306	119.29	110.8	114.8	82.64	186.39	143.86	191.64	147.84	98.76	127.44	289.08	152.39	516.32	202.26	423.28	138.16	1458.56	1648.58	568.54	1687.14	1625.26	1879.26	1648.25	878.74	1625.42	1458.54	547.25	1458.96	1632.25	1394.58	1798.25	658.56
4	2021-12-27	2022-08-19	2023-02-16 11:30	282	282	407	391	54.58	53.46	57.37	36.81	87.27	107	63.01	75.66	67.58	69.21	102.57	113.02	97.21	114.24	74.25	68.29	1578.25	1725.13	787.21	1429.23	1547.29	1754.26	1569.73	768.29	1325.14	1158.25	674.19	1325.75	1543.97	1125.85	1638.45	875.25
5	2021-11-10	2022-05-26	2022-11-24 예정	260	356	436	350	97.62	136.25	112.71	86.59	110.39	91.99	74.48	61.91	102.53	120.89	386.1	364.14	101.12	89.76	129.29	75.77	1687.59	1754.54	781.54	1754.54	1542.21	1587.29	1692.85	846.25	1458.54	1548.32	745.56	1687.58	1648.25	1745.25	1693.16	648.27
6	2021-10-18	2022-05-02	2022-11-03 예정	371	323	336	350	122.68	103.25	127.58	89.43	107.78	82.53	74.49	102.27	150.57	83.32	310.69	264.6	189.15	152.72	235.74	149.13	1567.54	1543.56	765.54	1723.23	1534.24	1643.25	1487.13	978.69	1432.56	1325.21	721.15	1239.61	1428.19	1416.98	1528.63	587.65
7	2022-01-03	2022-08-26	2023-02-21 11:30	323	349	333	414	165.5	142.44	110.5	128.39	136.93	133.36	124.66	109.68	145.25	146.25	135.28	154.23	146.23	165.28	115.23	101.26	1458.25	1315.29	789.28	1632.84	1547.29	1436.63	1348.79	825.2	1348.29	1396.82	696.51	1325.85	1393.74	1348.59	1366.87	692.44
8	2021-12-06	2022-06-24	2022-12-15 11:30	327	394	316	317	197.99	255.14	214.2	197.12	233.36	260.18	202.11	290.34	275.17	261.38	408.91	277.55	454.24	440.69	395.78	343.27	1954.15	1695.36	712.45	1755.32	1658.54	1784.52	1625.56	1362.64	1730.91	1398.22	674.3	1546.26	1532.65	1543.58	1453.28	844.8
9	2021-11-24	2022-06-28	2022-12-27 14:20	351	277	312	329	101.06	110.77	117.4	102.25	260.48	194.21	228.56	183	137.19	157.54	315.41	249.65	350.51	328.32	320.68	327.37	1497.46	1261.1	594.4	1657.24	1237.65	1634.74	1228.47	602.89	1172.7	1234.63	471.03	1323.24	1324.25	1183.98	1181.01	377.4
10	2021-11-17	2022-06-24	2022-12-13 예정	397	260	450	318	419	179.56	82.89	90.59	114.77	126.43	120.3	101.79	247.91	138.33	287.88	223.36	292.33	384.91	544.18	388.29	1322.56	1065.72	647.38	1577.6	1357.94	1433.5	1225.26	753.64	1200.62	1266.2	573.58	1383.5	1483.86	1331.11	1505.09	753.81
11	2022-01-05	2022-07-01	2023-01-05	326	313	407	419	127.84	93.26	119.91	142.91	137.57	163.66	125.91	148.32	160.77	76.22	269.38	294.83	122.12	289.8	173.72	330.11	1283.59	960.87	481.89	1348.64	1332.77	1826.63	1636.87	949.48	705.21	954.74	436.02	1160.69	1315.98	1534.92	1614.68	655.43
12	2021-12-01	2022-03-22	2022-09-27	355	413	356	286	255.54	189.24	190.84	168.65	163.62	236.53	132.47	209.54	209.22	164.5	455.01	448.81	282.25	499.98	374.36	518.05	1222.4	1306.18	673.51	1165.28	1323.79	1205.87	1587.52	769.08	1340.64	1370.26	502.49	1396.8	1339.59	1257.71	1485.31	751
13	2021-08-30	2022-03-25	2022-09-30 예정	353	407	361	352	125.74	118.5	78.71	101.79	88.71	92.3	151.98	147.1	107.04	157.35	503.67	671.61	174.12	156.2	300.49	235.97	1181.15	1204	594.06	1052.45	1134.47	1746.3	2071.31	683.47	668.28	554.27	302.16	943.19	840.94	1749.32	1417.22	564.75
14	2021-12-15	2022-06-08	2022-12-07 예정	287	296	422	416	84.95	51.1	53.32	48.14	57.07	49.5	31.78	29.88	193.59	35.79	262.94	319.16	367.41	306.72	125.14	112.72	1413.02	1004.66	634	964.55	832.24	1039.08	1124.76	284.3	1289.77	1285.1	507.43	1036.88	1200.08	1613.7	1303.02	432.01
15	2021-09-08	2022-03-15	2022-09-06	355	290	429	306	183.68	158.89	200.72	153.81	243.06	148.95	193.11	169.25	161.12	159.45	386.38	234.25	204.05	275.93	485.94	120.42	1143.02	1466.36	711.76	1284.9	1292.1	1474.85	1336.82	381.43	1175.88	1663.01	641.67	1087.43	747.67	1645.84	1645.39	580.29
16	2021-10-13	2022-04-29	2022-10-28 예정	251	365	443	387	248.12	221.15	184.52	148.57	146.58	143.29	125.25	135.71	228.18	213.25	194.52	167.85	164.96	164.25	123.32	115.54	540.13	1034.51	425.48	1061.66	993.26	1107.06	1284.1	377.22	955.53	977.15	317.81	1297.92	840.93	1278.45	1719.22	402
17	2021-11-22	2022-06-24	2022-12-22 08:20	252	345	366	304	213.21	164.58	164.59	167.59	148.52	163.25	136.58	127.46	200.16	146.52	179.25	196.25	158.75	187.25	141.28	117.63	1368.79	1082.2	576.5	1182.04	1205.49	1587.58	1329.04	800.94	909.26	1751.47	597.34	1088.11	1086.65	1346.02	1240.42	528.05
18	2021-09-27	2022-04-15	2022-10-07 19:30	268	270	433	296	160.25	186.59	187.28	118.25	149.24	132.58	185.28	117.95	142.23	163.85	200.15	148.32	169.23	164.25	166.94	132.46	1550.47	1571.27	668.08	1771.14	1339.8	1784	1309.17	988.66	1529.9	1608.29	622.84	1206.15	1318.08	1655.92	1475.87	957.81
19	2021-10-11			354	296			113.25	132.25	143.15	113.25	94.58	102.56	143.25	100.2
20	2021-11-29	2022-06-24	2022-12-20 11:30	261	296	390	383	165.98	132.58	179.25	196.24	132.85	143.25	132.25	132.54	142.25	118.95	187.52	212.23	145.25	163.85	114.63	103.25	1222.59	1498.26	778.1	1395.73	1620.79	1414.61	1923.6	1262.44	1348.26	1530.08	686.92	1225.43	1390.15	1862.42	1554.39	787.52
21	2021-11-03		2022-11-11 예정	370	345			132.85	113.28	99.81	134.25	169.86	193.25	174.46	164.28
22	2021-11-15	2022-05-28	2022-12-01 08:20	293	330	342	334	184.36	154.52	164.25	167.54	163.25	147.52	165.93	129.91	283.19	276.84	422.65	409.81	311.18	257.25	454.38	284.33	1293.4	1314.53	638.54	1207.6	1114.03	1553.85	1392.39	885.67	1371.66	1393.97	625.23	1300.72	1169.46	1659.92	1199.13	820.99
23	2021-11-08	2022-06-03	2022-12-13 예정	344	403	398	416	128.76	118.69	125.29	189.28	198.25	136.28	125.34	180.84	118.23	135.26	165.96	212.25	200.63	116.28	150.23	156.28	1151.31	1551.7	556.76	1180.41	1056.35	1243.29	985.03	853.2	1312.74	1234.72	502.5	1204.87	1136.67	1265.43	1300.31	728.3
24	2021-09-06	2022-03-29	2022-09-27	357	389	404	378	136.32	87.58	167.28	129.26	114.58	97.52	88.25	77.58	127.62	97.52	187.25	154.63	132.58	102.65	91.26	89.2	1324.25	1543.25	787.52	1325.54	1346.85	1432.85	1392.22	879.25	1268.21	1254.36	741.25	1125.03	1015.74	1132.25	1146.25	879.26
25	2021-10-20	2022-06-24	2022-12-23 10:20	264	335	429	331	145.18	146.25	137.58	127.46	139.25	141.59	135.95	64.25	132.52	141.15	154.23	169.27	154.25	132.29	131.23	76.25	1452.25	1331.79	569.23	1248.26	1212.9	1248.26	1217.59	849.23	1125.69	1025.37	765.29	1297.25	1069.32	1325.36	1079.25	658.02
26
27
28
29
30
31
32
33
34
35
36
37
38
39
40
41
42
43
44
45
46
47
48
49
50
51
52
53
54
55
56
57
58
59
60
61
62
63
64
65
66
67
68
69
70
71
72
73
74
75
76
77
78
79
80
81
82
83
84
85
86
87
88
89
90
91
92
93
94
95
96
97
98
99
100
